# Supplementary material for: Clostridium botulinum group III: a group with dual identity shaped by plasmids, phages and mobile elements
Source: BMC Genomics. 2011 Apr 12;12:185. doi: 10.1186/1471-2164-12-185 (PMC3098183; doi:10.1186/1471-2164-12-185)
Supplement: Additional file 2 — Table S1. List of genes unique to the BKT015925 and C. novyi-NT chromosomes in a pairwise comparison. The Blast cut-off was set to 10e-9. [file 1471-2164-12-185-S2.XLS]

## Sheet: Blad1
Unique for BKT015925 (chromosome)
CbC4_2354	hypothetical protein
CbC4_0810	conserved hypothetical protein
CbC4_1115	hypothetical protein
CbC4_2160	putative two-component response regulator
CbC4_2433	conserved hypothetical protein
CbC4_2035	putative ABC transporter permease
CbC4_1723	putative transcriptional regulator, MarR family
CbC4_1915	conserved hypothetical protein
CbC4_0852	hypothetical protein
CbC4_1364	hypothetical protein
CbC4_1414	hypothetical protein
CbC4_1570	spore germination protein KB
CbC4_2297	conserved hypothetical protein
CbC4_0461	PfkB domain protein
CbC4_1661	hypothetical protein
CbC4_0253	ribosomal protein L6
CbC4_0456	small acid-soluble spore protein, alpha/beta type
CbC4_1663	hypothetical protein
CbC4_1517	phosphate ABC transporter, inner membrane subunit PstA
CbC4_1188	phage protein
CbC4_1567	sortase family protein
CbC4_1596	protein of unknown function DUF
CbC4_2060	hypothetical protein
CbC4_0286	membrane-associated phospholipid phosphatase
CbC4_1802	conserved hypothetical protein
CbC4_0857	hypothetical protein
CbC4_1740	transcriptional regulator, MerR family
CbC4_0289	putative transcriptional regulator
CbC4_1745	transcriptional regulator, TetR family
CbC4_0135	phosphoesterase PA-phosphatase related protein
CbC4_0331	conserved hypothetical protein
CbC4_1569	spore germination protein KB
CbC4_1636	NUDIX hydrolase
CbC4_2044	hypothetical protein
CbC4_0112	metal dependent phosphohydrolase
CbC4_0001	ribosomal protein L
CbC4_0187	hypothetical protein
CbC4_1748	IstB domain protein ATP-binding protein
CbC4_1423	Short-chain dehydrogenase/reductase SDR
CbC4_1667	hypothetical protein
CbC4_1795	hypothetical protein
CbC4_2158	putative argB
CbC4_0851	hypothetical protein
CbC4_0593	biotin biosynthesis protein BioC
CbC4_1410	putative oxidoreductase
CbC4_1805	putative heparinase II/III-like protein
CbC4_0469	putative ABC transporter
CbC4_0883	IstB domain protein ATP-binding protein
CbC4_0941	IstB domain protein ATP-binding protein
CbC4_1020	IstB domain protein ATP-binding protein
CbC4_1277	IstB domain protein ATP-binding protein
CbC4_1398	IstB domain protein ATP-binding protein
CbC4_1518	phosphate ABC transporter, inner membrane subunit PstC
CbC4_1718	putative acetyltransferase
CbC4_2046	IstB domain protein ATP-binding protein
CbC4_0943	putative hypothetical protein
CbC4_1331	efflux ABC transporter, permease protein
CbC4_1352	Anaerobic regulatory protein
CbC4_1704	conserved domain protein
CbC4_2177	transcriptional regulator, RpiR family
CbC4_2203	response regulator, LytTR family
CbC4_1722	major facilitator superfamily MFS_
CbC4_2156	hypothetical protein
CbC4_2513	hypothetical protein
CbC4_0077	Asparagine synthetase
CbC4_0809	hypothetical protein
CbC4_1038	conserved hypothetical protein
CbC4_1109	putative methyltransferase
CbC4_1731	GTP-binding protein, EutP/PduV family
CbC4_2024	putative prophage LambdaBa, lipoprotein
CbC4_0525	hypothetical protein
CbC4_1342	ABC transporter, permease protein
CbC4_0558	hypothetical protein
CbC4_0281	putative membrane protein
CbC4_0310	helix-turn-helix domain protein
CbC4_0366	putative wall-associated protein
CbC4_1698	hypothetical protein
CbC4_0971	conserved hypothetical protein
CbC4_1702	auxin efflux carrier family protein
CbC4_1036	conserved hypothetical protein
CbC4_1307	conserved hypothetical protein
CbC4_1512	Glycerol--phosphate dehydrogenase (NAD(P)(+))
CbC4_2078	hypothetical protein
CbC4_2234	TPR domain-containing protein
CbC4_2081	DNA sulfur modification protein DndD
CbC4_0580	Integrase, catalytic region
CbC4_0703	ISCpe, transposase
CbC4_0364	hypothetical protein
CbC4_0460	N-('phosphoribosyl)anthranilate isomerase
CbC4_0856	hypothetical protein
CbC4_1985	putative kinase inhibitor, KipI
CbC4_0477	ISCpe, transposase
CbC4_1958	ISCpe, transposase
CbC4_0132	ISCpe, transposase
CbC4_0138	ISCpe, transposase
CbC4_0311	ISCpe, transposase
CbC4_0376	ISCpe, transposase
CbC4_1353	ISCpe, transposase
CbC4_1678	ISCpe, transposase
CbC4_2243	ISCpe, transposase
CbC4_1173	YGGT family protein
CbC4_1334	conserved hypothetical protein
CbC4_1743	ISCpe, transposase
CbC4_2085	conserved hypothetical protein
CbC4_0772	ISCpe, transposase
CbC4_1022	RNA-directed DNA polymerase (Reverse transcriptase)
CbC4_1693	PTS system, mannose/fructose/sorbose family, IIC component
CbC4_0097	putative ABC transporter-associated permease
CbC4_0715	polysaccharide biosynthesis protein
CbC4_0622	hypothetical protein
CbC4_2460	ISCpe, transposase
CbC4_1605	ISCpe, transposase
CbC4_1778	ISCpe, transposase
CbC4_1719	hypothetical protein
CbC4_2171	ISCpe, transposase
CbC4_0110	ISCpe, transposase
CbC4_0175	ISCpe, transposase
CbC4_1002	ISCpe, transposase
CbC4_1048	ISCpe, transposase
CbC4_1236	ISCpe, transposase
CbC4_1419	ISCpe, transposase
CbC4_2194	ISCpe, transposase
CbC4_2079	DNA sulfur modification protein DndB
CbC4_2008	hypothetical protein
CbC4_1324	transcriptional modulator of MazE/toxin, MazF
CbC4_0372	RHS repeat family
CbC4_0290	transcriptional repressor, CopY family
CbC4_1202	putative hypothetical protein
CbC4_2109	putative hypothetical protein
CbC4_1303	conserved hypothetical protein
CbC4_1864	putative hypothetical protein
CbC4_1786	hypothetical protein
CbC4_1327	putative MFS family transporter protein
CbC4_0773	putative glucuronyl hydrolase
CbC4_1959	hypothetical protein
CbC4_0396	Formyl-CoA transferase
CbC4_2332	hypothetical protein
CbC4_1625	hypothetical protein
CbC4_2093	conserved hypothetical protein
CbC4_0377	hypothetical protein
CbC4_1186	putative transcriptional regulator
CbC4_2094	conserved hypothetical protein
CbC4_2077	conserved hypothetical protein
CbC4_1049	putative tryptophan-rich sensory protein
CbC4_1402	conserved hypothetical protein
CbC4_0712	hypothetical protein
CbC4_1406	RNA-directed DNA polymerase (Reverse transcriptase)
CbC4_0363	putative cell wall associated protein/ RHS repeat family
CbC4_0094	phosphatase
CbC4_0651	N-acetylmannosamine--phosphate epimerase
CbC4_0972	conserved hypothetical protein
CbC4_1781	hypothetical protein
CbC4_2080	putative sulfurtransferase DndC
CbC4_0095	putative hypothetical protein
CbC4_1401	hypothetical protein
CbC4_1425	conserved hypothetical protein
CbC4_1585	RNA-directed DNA polymerase (Reverse transcriptase)
CbC4_1749	putative DNA-binding protein
CbC4_2045	RNA-directed DNA polymerase (Reverse transcriptase)
CbC4_2372	RNA-directed DNA polymerase (Reverse transcriptase)
CbC4_0885	RNA-directed DNA polymerase (Reverse transcriptase)
CbC4_1340	conserved hypothetical protein
CbC4_1426	phosphoesterase, PA-phosphatase related
CbC4_1798	hypothetical protein
CbC4_1642	hypothetical protein
CbC4_1983	LamB/YcsF family protein
CbC4_0594	putative biotin biosynthesis protein
CbC4_1359	hypothetical protein
CbC4_2086	conserved hypothetical protein
CbC4_2184	hypothetical protein
CbC4_1111	hypothetical protein
CbC4_1559	hypothetical protein
CbC4_2082	conserved hypothetical protein
CbC4_2185	hypothetical protein
CbC4_0937	hypothetical protein
CbC4_0966	repeat domain protein
CbC4_1346	putative AMP-binding protein
CbC4_1357	phosphoesterase, PA-phosphatase related
CbC4_1720	hypothetical protein
CbC4_1405	RNA-directed DNA polymerase (Reverse transcriptase)
CbC4_1666	hypothetical protein
CbC4_1897	hypothetical protein
CbC4_0654	hypothetical protein
CbC4_0986	hypothetical protein
CbC4_1643	FMN-dependent NADH-azoreductase family protein
CbC4_1804	putative heparinase II/III-like protein
CbC4_0783	PTS system, mannose/fructose/sorbose family, IID subunit
CbC4_1341	transcriptional regulator, PadR-like family
CbC4_2480	hypothetical protein
CbC4_0371	conserved hypothetical protein
CbC4_0601	putative phosphoesterase, HXTX
CbC4_1395	hypothetical protein
CbC4_1732	microcompartments protein
CbC4_0292	conserved hypothetical protein
CbC4_0410	conserved hypothetical protein
CbC4_0367	hypothetical protein
CbC4_1023	RNA-directed DNA polymerase (Reverse transcriptase)
CbC4_1557	putative lipoprotein
CbC4_0903	hypothetical protein
CbC4_1635	hypothetical protein
CbC4_0775	PTS system mannose/fructose/sorbose family IIC subunit
CbC4_0913	hypothetical protein
CbC4_1201	hypothetical protein
CbC4_2169	conserved hypothetical protein
CbC4_2170	PTS system, cellobiose-specific IIC component
CbC4_0470	hypothetical protein
CbC4_0354	glycoside hydrolase, clan GH-D
CbC4_1039	conserved hypothetical protein
CbC4_1650	LemA family protein
CbC4_1707	putative hypothetical protein
CbC4_2104	hypothetical protein
CbC4_1287	hypothetical protein
CbC4_2071	metallo cofactor biosynthesis protein
CbC4_2201	hypothetical protein
CbC4_0584	hypothetical protein
CbC4_0595	-amino--oxononanoate synthase
CbC4_0582	conserved hypothetical protein
CbC4_0964	repeat domain protein
CbC4_0975	hypothetical protein
CbC4_1711	putative ABC transporter, permease protein
CbC4_1787	hypothetical protein
CbC4_0350	galactokinase
CbC4_1727	ethanolamine utilization protein EutQ homolog
CbC4_1697	conserved hypothetical protein
CbC4_2175	hypothetical protein
CbC4_0567	hypothetical protein
CbC4_1614	conserved hypothetical protein
CbC4_1783	ferredoxin
CbC4_2087	hypothetical protein
CbC4_0180	conserved hypothetical protein
CbC4_0884	Integrase, catalytic region
CbC4_0940	Integrase, catalytic region
CbC4_1021	Integrase, catalytic region
CbC4_1399	Integrase, catalytic region
CbC4_1747	Integrase, catalytic region
CbC4_1950	Myo-inositol catabolism IolB domain protein
CbC4_2047	Integrase, catalytic region
CbC4_0887	hypothetical protein
CbC4_0944	PTS system, IID component
CbC4_1292	conserved hypothetical protein
CbC4_1947	Xylose isomerase domain protein TIM barrel
CbC4_2333	hypothetical protein
CbC4_0106	Cna protein
CbC4_0107	hypothetical protein
CbC4_0708	LicD family protein
CbC4_0860	S-methyl--thioribose--phosphate isomerase
CbC4_1709	internalin G related protein
CbC4_2152	hypothetical protein
CbC4_1200	hypothetical protein
CbC4_1338	transcriptional regulator
CbC4_1354	putative hypothetical protein
CbC4_0093	conserved hypothetical protein
CbC4_0463	dual specificity protein phosphatase
CbC4_1931	hypothetical protein
CbC4_2002	conserved hypothetical protein
CbC4_1272	hypothetical protein
CbC4_1615	conserved hypothetical protein
CbC4_1898	putative hypothetical protein
CbC4_0641	conserved hypothetical protein
CbC4_0323	membrane protein, DedA family
CbC4_1319	conserved hypothetical protein
CbC4_2173	phosphotransferase system cellobiose-specific component IIA
CbC4_0174	conserved hypothetical protein
CbC4_1658	conserved hypothetical protein
CbC4_2490	conserved hypothetical protein
CbC4_2538	conserved hypothetical protein
CbC4_1571	hypothetical protein
CbC4_0485	putative hydroxyacyl-CoA:R--hydroxyglutaryl-CoA transferase
CbC4_0710	alcohol dehydrogenase
CbC4_2003	conserved hypothetical protein
CbC4_0160	putative hypothetical protein
CbC4_0379	hypothetical protein
CbC4_0716	putative acyltransferase
CbC4_1268	hypothetical protein
CbC4_2174	putative endo-,()-beta-glucanase
CbC4_0652	conserved hypothetical protein
CbC4_1037	conserved hypothetical protein
CbC4_2129	hypothetical protein
CbC4_1189	conserved hypothetical protein
CbC4_1696	hypothetical protein
CbC4_1808	hypothetical protein
CbC4_0352	galactose--phosphate uridylyltransferase
CbC4_1617	conserved hypothetical protein
CbC4_0984	hypothetical protein
CbC4_1715	putative hypothetical protein
CbC4_1690	hypothetical protein
CbC4_0587	putative membrane protein
CbC4_0588	hypothetical protein
CbC4_0301	hypothetical protein
CbC4_1297	hypothetical protein
CbC4_1403	putative lipoprotein
CbC4_0614	hypothetical protein
CbC4_1278	Integrase, catalytic region
CbC4_1195	putative phage protein
CbC4_1705	hypothetical protein
CbC4_1777	putative chloride channel protein EriC
CbC4_1300	conserved hypothetical protein
CbC4_0465	hypothetical protein
CbC4_2305	putative hypothetical protein
CbC4_0774	PTS system mannose/fructose/sorbose family IIC subunit
CbC4_1336	conserved hypothetical protein
CbC4_1695	putative glucoronyl hydrolase
CbC4_1649	beta-propeller domain of methanol dehydrogenase type protein
CbC4_2076	conserved hypothetical protein
CbC4_1909	hypothetical protein
CbC4_2016	putative hypothetical protein
CbC4_2084	conserved hypothetical protein
CbC4_1703	repeat domain protein
CbC4_2006	hypothetical protein
CbC4_0181	hypothetical protein
CbC4_1306	conserved hypothetical protein
CbC4_0280	transcriptional regulator, PadR-like family
CbC4_0512	GCN-related N-acetyltransferase
CbC4_1305	conserved hypothetical protein
CbC4_0514	putative hypothetical protein
CbC4_2155	hypothetical protein
CbC4_0509	hypothetical protein
CbC4_0947	PTS system, IIA component
CbC4_1902	conserved hypothetical protein
CbC4_2019	conserved hypothetical protein
CbC4_2107	conserved hypothetical protein
CbC4_2493	conserved hypothetical protein
CbC4_2508	conserved hypothetical protein
CbC4_2518	conserved hypothetical protein
CbC4_1227	hypothetical protein
CbC4_0079	hypothetical protein
CbC4_0664	undefined product
CbC4_0965	putative hypothetical protein
CbC4_1288	putative hypothetical protein
CbC4_1295	undefined product
CbC4_1422	conserved hypothetical protein
CbC4_1576	conserved hypothetical protein
CbC4_1659	putative hypothetical protein
CbC4_1750	phage integrase family protein
CbC4_1974	putative hypothetical protein
CbC4_2074	hypothetical protein
CbC4_2106	putative polysaccharide lyase, family
CbC4_2157	hypothetical protein
CbC4_2172	phosphotransferase system, lactose/cellobiose-specific IIB subunit
CbC4_2327	putative hypothetical protein
CbC4_2337	hypothetical protein
CbC4_0351	conserved hypothetical protein
CbC4_0471	hypothetical protein
CbC4_0713	glycosyltransferase
CbC4_0776	putative preprotein translocase
CbC4_0861	PTS family galactitol (gat) porter component IIC
CbC4_1634	hypothetical protein
CbC4_1694	PTS system, mannose/fructose/sorbose family, IIC component
CbC4_1809	putative hypothetical protein
CbC4_2186	conserved hypothetical protein
CbC4_2198	hypothetical protein
CbC4_0339	putative lipoprotein
CbC4_0458	hypothetical protein
CbC4_0621	hypothetical protein
CbC4_0771	putative glucuronyl hydrolase
CbC4_0904	hypothetical protein
CbC4_0978	hypothetical protein
CbC4_1119	hypothetical protein
CbC4_1206	putative hypothetical protein
CbC4_1365	hypothetical protein
CbC4_1424	conserved hypothetical protein
CbC4_1691	PTS system, mannose/fructose/sorbose family, IIA component
CbC4_1776	protein of unknown function
CbC4_2425	hypothetical protein
CbC4_0398	putative acyl-CoA hydrolase
CbC4_0863	putative sodium-glucose/galactose cotransporter
CbC4_0963	repeat domain protein
CbC4_1323	conserved hypothetical protein
CbC4_1563	hypothetical protein
CbC4_2154	hypothetical protein
CbC4_0059	alpha hemolysin
CbC4_0075	hypothetical protein
CbC4_0397	conserved hypothetical protein
CbC4_0590	putative transmembrane protein
CbC4_0598	transcriptional activator, TenA
CbC4_0946	PTS system, IIB component
CbC4_1796	hypothetical protein
CbC4_0450	putative hypothetical protein
CbC4_0781	PTS system, mannose/fructose/sorbose family, IIB subunit
CbC4_1187	putative phage protein
CbC4_1208	putative hypothetical protein
CbC4_1397	conserved hypothetical protein
CbC4_1668	ISCpe, transposase
CbC4_1688	hypothetical protein
CbC4_0375	hypothetical protein
CbC4_0780	PTS system, mannose/fructose/sorbose family, IIA subunit
CbC4_0974	conserved hypothetical protein
CbC4_1647	hypothetical protein
CbC4_1714	putative hypothetical protein
CbC4_0285	hypothetical protein
CbC4_0640	hypothetical protein
CbC4_1730	conserved hypothetical protein
CbC4_2236	conserved hypothetical protein
CbC4_0938	putative hypothetical protein
CbC4_1040	conserved hypothetical protein
CbC4_1113	putative hypothetical protein
CbC4_1692	PTS system, mannose/fructose/sorbose family, IID component
CbC4_0373	hypothetical protein
CbC4_2365	hypothetical protein
CbC4_0330	conserved hypothetical protein
CbC4_0381	RHS repeat family
CbC4_0890	hypothetical protein
CbC4_1117	GlcNAc-PI de-N-acetylase family protein
CbC4_0342	fkbp-type peptidyl-prolyl cis-trans isomerase
CbC4_0457	hypothetical protein
CbC4_0767	-deoxy-L-threo--hexosulose-uronate ketol-isomerase
CbC4_1112	hypothetical protein
CbC4_1351	putative hydrolytic enzyme
CbC4_1519	phosphate ABC transporter, phosphate-binding protein
CbC4_1982	putative transmembrane transport protein
CbC4_0096	putative ABC transporter-associated permease
CbC4_0173	conserved hypothetical protein
CbC4_0976	hypothetical protein
CbC4_1669	ISCpe, transposase, truncated
CbC4_1903	conserved hypothetical protein
CbC4_2005	conserved hypothetical protein
CbC4_2020	conserved hypothetical protein
CbC4_2108	conserved hypothetical protein
CbC4_2491	conserved hypothetical protein
CbC4_2494	conserved hypothetical protein
CbC4_2509	conserved hypothetical protein
CbC4_2519	conserved hypothetical protein
CbC4_0826	putative hypothetical protein
CbC4_0891	hypothetical protein
CbC4_0945	PIS system, IIC component
CbC4_1298	hypothetical protein
CbC4_1339	putative membrane protein
CbC4_1231	conserved hypothetical protein
CbC4_2199	hypothetical protein
CbC4_1232	hypothetical protein
CbC4_1358	putative hypothetical protein
CbC4_0378	putative hypothetical protein
CbC4_0853	UviB-like protein
CbC4_1198	hypothetical protein
CbC4_1644	hypothetical protein
CbC4_1721	hypothetical protein
CbC4_1955	hypothetical protein
CbC4_1185	phage protein
CbC4_1199	putative hypothetical protein
CbC4_1349	hypothetical protein
CbC4_1646	hypothetical protein
CbC4_0394	glutathione-regulated potassium-efflux system protein
CbC4_1325	hypothetical protein
CbC4_2200	hypothetical protein
CbC4_1197	hypothetical protein
CbC4_1689	hypothetical protein
CbC4_2004	putative hypothetical protein
CbC4_2144	putative hypothetical protein
CbC4_2244	peptidase family protein
CbC4_0908	hypothetical protein
CbC4_0977	hypothetical protein
CbC4_2021	putative hypothetical protein
CbC4_2202	hypothetical protein
CbC4_0581	putative hypothetical protein
CbC4_0962	repeat domain protein
CbC4_1328	putative MFS family transporter protein
CbC4_0916	hypothetical protein
CbC4_1418	hypothetical protein
CbC4_2205	hypothetical protein
CbC4_0490	putative hypothetical protein
CbC4_1618	conserved hypothetical protein
CbC4_2159	hypothetical protein
CbC4_2176	phosphotransferase system, cellobiose-specific component IIC
CbC4_0782	PTS system, mannose/fructose/sorbose family, IIC subunit
CbC4_1041	conserved hypothetical protein
CbC4_1510	L-asparaginase, type II
CbC4_1746	conserved hypothetical protein
CbC4_2319	hypothetical protein
CbC4_0735	putative hypothetical protein
CbC4_0967	conserved hypothetical protein
CbC4_1598	hypothetical protein
CbC4_0402	putative CnaB-type protein
CbC4_1209	putative hypothetical protein
CbC4_1474	putative alpha amylase, catalytic domain protein
CbC4_2091	hypothetical protein
CbC4_1738	conserved hypothetical protein
CbC4_2539	conserved hypothetical protein
CbC4_0961	repeat domain protein containing conserved repeat domain TIGRO
CbC4_1687	putative hypothetical protein
CbC4_0859	S-methyl--thioribose kinase
CbC4_0293	hypothetical protein
CbC4_2043	putative hypothetical protein
CbC4_1114	putative hypothetical protein
CbC4_1400	conserved hypothetical protein
CbC4_0327	transcriptional regulator, PadR-like family
CbC4_1421	conserved hypothetical protein
CbC4_0910	repeat domain protein
CbC4_1289	putative hypothetical protein
CbC4_0939	putative hypothetical protein
CbC4_1984	putative hydrolase subunit antagonist of KipI
CbC4_0451	putative hypothetical protein
CbC4_0596	spore coat protein
CbC4_2364	conserved hypothetical protein
CbC4_1302	hypothetical protein
CbC4_0032	hypothetical protein
CbC4_1290	hypothetical protein
CbC4_0078	putative hypothetical protein
CbC4_0985	hypothetical protein
CbC4_1710	putative lipoprotein
CbC4_2204	hypothetical protein
CbC4_0368	putative hypothetical protein
CbC4_1797	hypothetical protein
CbC4_1790	putative hypothetical protein
CbC4_0213	hypothetical protein
CbC4_1326	Integrase, catalytic region, truncated
CbC4_0480	hypothetical protein
CbC4_1712	hypothetical protein
CbC4_0380	putative hypothetical protein
CbC4_0520	hypothetical protein
CbC4_1680	putative hypothetical protein
CbC4_1335	conserved hypothetical protein
Unique for Clostridium novyi-NT (chromosome)
NT01CX_1625	hypothetical protein
NT01CX_1481	gluconate permease
NT01CX_0841	MerR family transcriptional regulator
NT01CX_0287	glycerol dehydrogenase
NT01CX_0320	sporulation initiation inhibitor protein soj
NT01CX_0708	hypothetical protein
NT01CX_0167	hypothetical protein
NT01CX_1545	sigma- region domain-containing protein
NT01CX_0565	hypothetical protein
NT01CX_2018	hypothetical protein
NT01CX_2061	hypothetical protein
NT01CX_1728	hypothetical protein
NT01CX_0008	hypothetical protein
NT01CX_1140	50S ribosomal protein L36
NT01CX_2190	phage protein
NT01CX_0619	hypothetical protein
NT01CX_2197	antirepressor, putative
NT01CX_0298	hypothetical protein
NT01CX_0662	hypothetical protein
NT01CX_0258	transcriptional regulator
NT01CX_0732	hypothetical protein
NT01CX_1820	pemK family DNA-binding protein
NT01CX_0023	hypothetical protein
NT01CX_2385	MoaA family Fe-S oxidoreductase
NT01CX_0375	dihydropteroate synthase
NT01CX_0453	phage integrase family site specific recombinase
NT01CX_0956	HTH-type transcriptional activator tipA, putative
NT01CX_2017	hypothetical protein
NT01CX_0868	50S ribosomal protein L34
NT01CX_1074	hypothetical protein
NT01CX_0957	hypothetical protein
NT01CX_1356	hypothetical protein
NT01CX_0328	ABC transporter, permease
NT01CX_0734	hypothetical protein
NT01CX_1671	hypothetical protein
NT01CX_2067	hypothetical protein
NT01CX_2398	bisphosphoglycerate-independent phosphoglycerate mutase
NT01CX_0146	pyruvate synthase subunit porD
NT01CX_1300	DNA modification methylase, putative
NT01CX_1471	ethanolamine transporter (ethanolamine utilization)
NT01CX_2182	SecC motif-containing protein
NT01CX_2379	argC N-acetyl-gamma-glutamyl-phosphate reductase
NT01CX_1423	S-adenosylmethionine-dependent methyltransferase
NT01CX_2114	amino acid racemase
NT01CX_1535	hypothetical protein
NT01CX_0451	transcriptional regulator, putative
NT01CX_0835	Phage terminase small subunit
NT01CX_2201	putative transcriptional regulator
NT01CX_2074	threonine dehydratase
NT01CX_1190	sensor protein resE
NT01CX_1603	fimbrial assembly protein, putative
NT01CX_0959	integral membrane protein
NT01CX_1405	hypothetical protein
NT01CX_1534	RfbX family O-antigen/teichoic acid exporter membrane protein
NT01CX_1066	hisF imidazole glycerol phosphate synthase subunit hisF (igpsynthase cyclase subunit) (IGP synthase subunit hisF) (ImGP synthasesubunit hisF) (IGPS subunit hisF)
NT01CX_1435	hypothetical protein
NT01CX_1722	hypothetical protein
NT01CX_0276	prophage LambdaBa, lipoprotein, putative
NT01CX_1183	HtpX family Zn-dependent protease
NT01CX_1675	hypothetical protein
NT01CX_0017	hypothetical protein
NT01CX_0107	Tgh-related protein
NT01CX_0117	hypothetical protein
NT01CX_2408	type I restriction-modification system DNA methylase
NT01CX_1434	hypothetical protein
NT01CX_0007	hypothetical protein
NT01CX_1301	Snf/Rad family helicase putative
NT01CX_1065	(-phosphoribosyl)--[(- phosphoribosylamino)methylideneamino] imidazole--carboxamide isomerase
NT01CX_1476	IclR family transcriptional regulator
NT01CX_2005	hypothetical protein
NT01CX_0489	phosphopantothenate--cysteine ligase, putative
NT01CX_0174	hypothetical protein
NT01CX_0202	CRISPR-associated helicase Cas
NT01CX_0663	hypothetical protein
NT01CX_1294	pyridoxal biosynthesis lyase PdxS
NT01CX_0955	panE -dehydropantoate -reductase
NT01CX_0326	RND family efflux transporter MFP subunit
NT01CX_2014	hypothetical protein
NT01CX_0693	ECF subfamily RNA polymerase sigma factor
NT01CX_1313	histidine kinase-like ATPase
NT01CX_0374	bifunctional folate synthesis protein
NT01CX_1672	hypothetical protein
NT01CX_1182	transcriptional regulator
NT01CX_0690	hypothetical protein
NT01CX_0377	folE GTP cyclohydrolase I
NT01CX_0109	hypothetical protein
NT01CX_0257	anaerobic sulfite reductase subunit A
NT01CX_0010	acetyltransferase
NT01CX_2303	potassium transporter, putative
NT01CX_0344	,-butanediol dehydrogenase
NT01CX_2386	exsB protein
NT01CX_1990	hypothetical protein
NT01CX_0735	putative lipoprotein
NT01CX_1186	hypothetical protein
NT01CX_1421	DNA repair ATPase, putative
NT01CX_1770	hypothetical protein
NT01CX_2043	Phage terminase small subunit
NT01CX_0124	hypothetical protein
NT01CX_0006	PepSY-associated TM helix family protein
NT01CX_1195	alpha-clostripain
NT01CX_0599	hypothetical protein
NT01CX_1424	-methylcytosine-specific restriction enzyme B
NT01CX_1239	putative glycerol dehydrogenase
NT01CX_1723	putative lipoprotein
NT01CX_0379	anthranilate synthase component I
NT01CX_1634	hypothetical protein
NT01CX_1062	hisD histidinol dehydrogenase
NT01CX_1428	hypothetical protein
NT01CX_0313	putative transporter
NT01CX_1757	HNH endonuclease domain-containing protein
NT01CX_0692	hypothetical protein
NT01CX_1635	hypothetical protein
NT01CX_1431	antibiotic transport-associated permease spaG/mutG
NT01CX_1531	hypothetical protein
NT01CX_2411	hypothetical protein
NT01CX_0200	CRISPR-associated Cas family protein
NT01CX_0032	hypothetical protein
NT01CX_2382	hgdB chain of benzoyl-CoA reductase/-hydroxyglutaryl-CoA dehydratase
NT01CX_1529	hypothetical protein
NT01CX_2199	phage anti-repressor, putative
NT01CX_0939	resolvase, putative
NT01CX_1181	putative lipoprotein
NT01CX_2378	bifunctional ornithine acetyltransferase/N-acetylglutamate synthase protein
NT01CX_2380	acetylglutamate kinase
NT01CX_0201	CRISPR-associated Cas family protein
NT01CX_1426	hypothetical protein
NT01CX_1713	hypothetical protein
NT01CX_2028	ilvC ketol-acid reductoisomerase
NT01CX_0493	PduB protein-like protein
NT01CX_1532	capsular polysaccharide biosynthesis protein, putative
NT01CX_1061	hisG ATP phosphoribosyltransferase catalytic subunit
NT01CX_0312	hypothetical protein
NT01CX_2048	hypothetical protein
NT01CX_0635	hydroxythreonine--phosphate dehydrogenase
NT01CX_2388	membrane-spanning protein
NT01CX_0839	hypothetical protein
NT01CX_1399	spore photoproduct lyase, splB
NT01CX_0673	hypothetical protein
NT01CX_2202	hypothetical protein
NT01CX_1720	hypothetical protein
NT01CX_0446	heme oxygenase
NT01CX_2175	hypothetical protein
NT01CX_1822	hypothetical protein
NT01CX_0458	hypothetical protein
NT01CX_1596	pilin family protein
NT01CX_0961	transcriptional regulator
NT01CX_0311	YeeE/YedE family protein
NT01CX_0376	HD superfamily hydrolase
NT01CX_0203	hypothetical protein
NT01CX_0556	hypothetical protein
NT01CX_0656	endoribonuclease L-PSP, putative
NT01CX_0837	hypothetical protein
NT01CX_2006	hypothetical protein
NT01CX_1605	von Willebrand factor type A domain-containing protein
NT01CX_0027	putative lipoprotein
NT01CX_1887	LPS biosynthesis protein WbpG
NT01CX_1342	trpB tryptophan synthase subunit beta
NT01CX_2167	hypothetical protein
NT01CX_0940	hypothetical protein
NT01CX_0215	hypothetical protein
NT01CX_2000	hypothetical protein
NT01CX_2010	acetyltransferase
NT01CX_2376	glutathione peroxidase
NT01CX_1067	hisE phosphoribosyl-ATP pyrophosphatase
NT01CX_2022	hypothetical protein
NT01CX_2389	permease family protein
NT01CX_2415	hypothetical protein
NT01CX_2366	nrdA ribonucleotide-diphosphate reductase subunit alpha
NT01CX_2399	hypothetical protein
NT01CX_1530	glycosyltransferase, putative
NT01CX_1354	hypothetical protein
NT01CX_0208	hypothetical protein
NT01CX_0900	hypothetical protein
NT01CX_2009	hypothetical protein
NT01CX_1312	ABC transporter, permease protein, putative
NT01CX_0733	putative lipoprotein
NT01CX_1604	hypothetical protein
NT01CX_0211	putative S-layer protein (peptidoglycan anchored)
NT01CX_1172	hypothetical protein
NT01CX_0108	hypothetical protein
NT01CX_0270	prephenate dehydratase, putative
NT01CX_0322	hypothetical protein
NT01CX_0003	crcB camphor resistance protein CrcB
NT01CX_0088	nadC nicotinate-nucleotide pyrophosphorylase
NT01CX_0595	small, acid-soluble spore protein gamma-type (SASP), putative
NT01CX_1991	Rhs family protein
NT01CX_1997	hypothetical protein
NT01CX_0206	CRISPR-associated Case family protein
NT01CX_2393	hypothetical protein
NT01CX_1601	hypothetical protein
NT01CX_0207	hypothetical protein
NT01CX_2161	hypothetical protein
NT01CX_1719	helix-turn-helix domain-containing protein
NT01CX_2300	mscL large conductance mechanosensitive channel protein
NT01CX_1714	hypothetical protein
NT01CX_1238	sodium/bile acid symporter family protein
NT01CX_2406	hsdR hypothetical protein
NT01CX_2187	hypothetical protein
NT01CX_2196	hypothetical protein
NT01CX_2155	hypothetical protein
NT01CX_0318	hypothetical protein
NT01CX_0028	dut deoxyuridine '-triphosphate nucleotidohydrolase
NT01CX_0106	hypothetical protein
NT01CX_0447	hypothetical protein
NT01CX_0018	hypothetical protein
NT01CX_0737	hypothetical protein
NT01CX_0205	hypothetical protein
NT01CX_1425	endonuclease, putative
NT01CX_1362	AAA domain-contain protein
NT01CX_0840	putative primase
NT01CX_1890	glycosyltransferase
NT01CX_0694	hypothetical protein
NT01CX_2391	cobalamin synthesis protein, putative
NT01CX_2045	hypothetical protein
NT01CX_2400	anion transporter family protein, putative
NT01CX_0636	hypothetical protein
NT01CX_2410	hypothetical protein
NT01CX_2200	putative transcriptional regulator
NT01CX_2064	hypothetical protein
NT01CX_2154	repressor protein (phage related), putative
NT01CX_1188	ABC transporter permease
NT01CX_0269	prephenate dehydratase, putative
NT01CX_0445	hypothetical protein
NT01CX_0122	hypothetical protein
NT01CX_0204	hypothetical protein
NT01CX_0113	hypothetical protein
NT01CX_0123	hypothetical protein
NT01CX_2373	hypothetical protein
NT01CX_0838	hypothetical protein
NT01CX_0199	CRISPR-associated Cas family protein
NT01CX_0090	quinolinate synthetase
NT01CX_2046	hypothetical protein
NT01CX_1420	DNA repair ATPase, putative
NT01CX_0325	hypothetical protein
NT01CX_1173	hypothetical protein
NT01CX_2027	ilvD dihydroxy-acid dehydratase
NT01CX_0442	hypothetical protein
NT01CX_1170	domain of unknown function (DUF) superfamily protein
NT01CX_0836	Phage capsid family protein, putative
NT01CX_1058	hypothetical protein
NT01CX_1600	hypothetical protein
NT01CX_0089	L-aspartate oxidase
NT01CX_1064	imidazoleglycerol-phosphate dehydratase (IGPD)
NT01CX_2071	tnaA tryptophanase
NT01CX_0389	hypothetical protein
NT01CX_1028	hypothetical protein
NT01CX_2390	cobalamin synthesis protein, putative
NT01CX_1889	hypothetical protein
NT01CX_0319	hypothetical protein
NT01CX_2364	hypothetical protein
NT01CX_1998	hypothetical protein
NT01CX_0731	hypothetical protein
NT01CX_0452	hypothetical protein
NT01CX_2160	Gp protein-related protein
NT01CX_1555	hypothetical protein
NT01CX_1480	dihydroxyacid dehydratase
NT01CX_2050	hypothetical protein
NT01CX_0116	hypothetical protein
NT01CX_2019	hypothetical protein
NT01CX_0709	hypothetical protein
NT01CX_1598	hypothetical protein
NT01CX_0738	hypothetical protein
NT01CX_2407	type I restriction-modification system specificity subunit, putative
NT01CX_2108	Hfq protein
NT01CX_1430	antibiotic permease protein spaE/mutE
NT01CX_2384	-pyruvoyl tetrahydrobiopterin synthase, putative
NT01CX_1224	hypothetical protein
NT01CX_0674	hypothetical protein
NT01CX_2044	hypothetical protein
NT01CX_2404	hypothetical protein
NT01CX_2365	ribonucleoside-diphosphate reductase, beta subunit
NT01CX_2227	hypothetical protein
NT01CX_0120	hypothetical protein
NT01CX_0941	hypothetical protein
NT01CX_1599	hypothetical protein
NT01CX_1597	fimbrial assembly protein (PilN) family protein
NT01CX_2012	hypothetical protein
NT01CX_0214	hypothetical protein
NT01CX_0596	hypothetical protein
NT01CX_0510	hypothetical protein
NT01CX_0119	hypothetical protein
NT01CX_0954	regulatory protein
NT01CX_1718	RNA polymerase sigma factor
NT01CX_1888	spsF spore coat polysaccharide biosynthesis protein spsF
NT01CX_1311	permease, putative
NT01CX_0324	hypothetical protein
NT01CX_2183	hypothetical protein
NT01CX_0110	hypothetical protein
NT01CX_1436	hypothetical protein
NT01CX_2003	hypothetical protein
NT01CX_0091	hypothetical protein
NT01CX_1715	hypothetical protein
NT01CX_1731	hypothetical protein
NT01CX_0307	putative transporter
NT01CX_0450	hypothetical protein
NT01CX_1422	hypothetical protein
NT01CX_0746	hypothetical protein
NT01CX_0454	hypothetical protein
NT01CX_2188	hypothetical protein
NT01CX_2001	hypothetical protein
NT01CX_2002	hypothetical protein
NT01CX_0456	hypothetical protein
NT01CX_0455	hypothetical protein
NT01CX_2189	hypothetical protein
NT01CX_0029	hypothetical protein
NT01CX_0031	hypothetical protein
NT01CX_0842	hypothetical protein
NT01CX_1279	hypothetical protein
NT01CX_1371	hypothetical protein
NT01CX_1812	hypothetical protein
NT01CX_1821	hypothetical protein
NT01CX_2198	hypothetical protein
NT01CX_2394	hypothetical protein
