# Supplementary material for: Clostridium botulinum group III: a group with dual identity shaped by plasmids, phages and mobile elements
Source: BMC Genomics. 2011 Apr 12;12:185. doi: 10.1186/1471-2164-12-185 (PMC3098183; doi:10.1186/1471-2164-12-185)
Supplement: Additional file 3 — Table S2. List of genes unique to the p1BKT015925 and C-Stockholm BoNT phage in a pairwise comparison. The Blast cut-off was set to 10e-9. [file 1471-2164-12-185-S3.XLS]

## Sheet: Sheet1
Unique for p1BKT015925 (BoNT phage)
CbC4p1_0001	predicted hypothetical protein
CbC4p1_0002	hypothetical protein
CbC4p1_0003	conserved hypothetical protein
CbC4p1_0004	conserved hypothetical protein
CbC4p1_0008	hypothetical protein
CbC4p1_0009	phage protein
CbC4p1_0010	hypothetical protein
CbC4p1_0012	DNA-binding response regulator
CbC4p1_0013	putative sensor histidine-kinase
CbC4p1_0014	conserved hypothetical protein
CbC4p1_0016	histidine kinase
CbC4p1_0017	conserved hypothetical protein
CbC4p1_0018	putative phage-like transcriptional factor
CbC4p1_0020	hypothetical protein
CbC4p1_0021	hypothetical protein
CbC4p1_0022	conserved hypothetical protein
CbC4p1_0023	conserved hypothetical protein
CbC4p1_0025	CRISPR-associated protein Cas5, hmari subtype
CbC4p1_0026	transposase, Mutator family
CbC4p1_0027	CRISPR-associated protein Cas3
CbC4p1_0029	transposase, OrfB family
CbC4p1_0035	hypothetical protein
CbC4p1_0036	hypothetical protein
CbC4p1_0037	hypothetical protein
CbC4p1_0038	hypothetical protein
CbC4p1_0039	hypothetical protein
CbC4p1_0040	putative phospho-adenylylsulfate
CbC4p1_0042	hypothetical protein
CbC4p1_0043	hypothetical protein
CbC4p1_0044	conserved hypothetical protein
CbC4p1_0045	putative cytosine-specific DNA
CbC4p1_0048	transcriptional regulator, ArsR family
CbC4p1_0049	permease
CbC4p1_0050	putative redox-active disulfide protein 2
CbC4p1_0051	maltose O-acetyltransferase
CbC4p1_0052	hypothetical protein
CbC4p1_0054	hypothetical protein
CbC4p1_0055	phage protein
CbC4p1_0056	hypothetical protein
CbC4p1_0057	hypothetical protein
CbC4p1_0058	hypothetical protein
CbC4p1_0059	group II intron reverse transcriptase/mutarase
CbC4p1_0060	integrase catalytic subunit
CbC4p1_0062	IstB ATP binding domain-containing protein
CbC4p1_0063	putative HNH endonuclease
CbC4p1_0064	hypothetical protein
CbC4p1_0065	hypothetical protein
CbC4p1_0066	hypothetical protein
CbC4p1_0067	hypothetical protein
CbC4p1_0069	putative phage-related protein
CbC4p1_0070	hypothetical protein
CbC4p1_0077	conserved hypothetical protein
CbC4p1_0079	Abi-alpha protein
CbC4p1_0080	hypothetical protein
CbC4p1_0089	putative phage protein
CbC4p1_0090	hypothetical protein
CbC4p1_0098	hypothetical protein
CbC4p1_0099	hypothetical protein
CbC4p1_0100	hypothetical protein
CbC4p1_0101	hypothetical protein
CbC4p1_0103	conserved hypothetical protein
CbC4p1_0104	IstB ATP binding domain-containing protein
CbC4p1_0105	integrase catalytic subunit
CbC4p1_0106	conserved hypothetical protein
CbC4p1_0108	hypothetical protein
CbC4p1_0110	hypothetical protein
CbC4p1_0111	hypothetical protein
CbC4p1_0113	integrase/recombinase
CbC4p1_0114	hypothetical protein
CbC4p1_0115	putative integrase/recombinase, putative
CbC4p1_0116	conserved hypothetical protein
CbC4p1_0117	hypothetical protein
CbC4p1_0128	hypothetical protein
CbC4p1_0129	hypothetical protein
CbC4p1_0130	phage protein
CbC4p1_0131	conserved hypothetical protein
CbC4p1_0137	hypothetical protein
CbC4p1_0138	hypothetical protein
CbC4p1_0141	conserved hypothetical protein
CbC4p1_0142	hypothetical protein
CbC4p1_0143	conserved hypothetical protein
CbC4p1_0144	hypothetical protein
CbC4p1_0147	hypothetical protein
CbC4p1_0148	hypothetical protein
CbC4p1_0152	death on curing protein
CbC4p1_0153	hypothetical protein
CbC4p1_0154	hypothetical protein
CbC4p1_0155	hypothetical protein
CbC4p1_0156	conserved hypothetical protein
CbC4p1_0157	hypothetical protein
CbC4p1_0158	conserved hypothetical protein
CbC4p1_0159	hypothetical protein
CbC4p1_0166	hypothetical protein
CbC4p1_0167	hypothetical protein
CbC4p1_0168	conserved hypothetical protein
CbC4p1_0169	conserved hypothetical protein
CbC4p1_0170	conserved hypothetical protein
CbC4p1_0174	conserved hypothetical protein
CbC4p1_0177	hypothetical protein
CbC4p1_0188	hypothetical protein
CbC4p1_0195	hypothetical protein
CbC4p1_0199	antirepressor protein
CbC4p1_0200	antirepressor protein
CbC4p1_0201	hypothetical protein
CbC4p1_0202	DNA-binding protein HU1
CbC4p1_0205	conserved hypothetical protein
CbC4p1_0207	hypothetical protein
CbC4p1_0210	hypothetical protein
CbC4p1_0221	hypothetical protein
CbC4p1_0222	hypothetical protein
Unique for C-Stockholm BoNT phage
CST001	hypothetical protein
CST002	hypothetical protein
CST003	hypothetical protein
CST004	hypothetical protein
CST005	conserved hypothetical protein
CST006	conserved hypothetical protein
CST007	putative IS transposase (OrfA)
CST008	putative IS transposase (OrfB)
CST009	hypothetical protein
CST010	hypothetical protein
CST011	putative type I site-specific deoxyribonuclease,
CST013	conserved hypothetical protein
CST014	hypothetical protein
CST015	hypothetical protein
CST017	hypothetical protein
CST018	conserved hypothetical protein
CST019	hypothetical protein
CST020	putative IS transposase (OrfA)
CST021	putative IS transposase (OrfB)
CST022	hypothetical protein
CST023	conserved hypothetical protein
CST025	hypothetical protein
CST026	hypothetical protein
CST028	hypothetical protein
CST034	hypothetical protein
CST035	hypothetical protein
CST036	hypothetical protein
CST037	hypothetical protein
CST038	hypothetical protein
CST039	hypothetical protein
CST040	hypothetical protein
CST041	hypothetical protein
CST042	hypothetical protein
CST043	hypothetical protein
CST047	hypothetical protein
CST048	hypothetical protein
CST049	hypothetical protein
CST050	hypothetical protein
CST051	conserved hypothetical protein
CST052	hypothetical protein
CST054	hypothetical protein
CST055	conserved hypothetical phage-related protein
CST056	hypothetical protein
CST063	hypothetical protein
CST065	hypothetical protein
CST066	hypothetical protein
CST067	hypothetical protein
CST068	hypothetical protein
CST070	hypothetical protein
CST074	putative glutaredoxin
CST075	putative anaerobic ribonucleotide
CST076	putative anaerobic ribonucleotide
CST077	hypothetical protein
CST080	hypothetical protein
CST088	hypothetical protein
CST089	hypothetical protein
CST090	conserved hypothetical protein
CST091	putative uracil permease
CST092	hypothetical protein
CST093	conserved hypothetical protein
CST094	hypothetical protein
CST096	hypothetical protein
CST097	hypothetical protein
CST098	hypothetical protein
CST102	conserved hypothetical protein
CST104	XerC/D family recombinase
CST105	hypothetical protein
CST106	metallo beta-lactamase family protein
CST107	metallo beta-lactamase family protein
CST108	putative N-acetylmuramoyl-L-alanine amidase
CST111	hypothetical protein
CST125	hypothetical protein
CST136	hypothetical protein
CST137	hypothetical protein
CST140	conserved hypothetical phage-related protein
CST141	hypothetical protein
CST142	putative transposase
CST143	conserved hypothetical protein
CST151	hypothetical protein
CST153	hypothetical protein
CST156	hypothetical protein
CST158	hypothetical protein
CST171	putative IS transposase (OrfB)
CST172	putative IS transposase (OrfA)
CST173	conserved hypothetical protein
CST174	histone-like DNA binding protein
CST178	hypothetical protein
CST180	hypothetical protein
CST181	putative IS transposase (OrfB)
CST182	putative IS transposase (OrfA)
CST184	putative antirepressor
CST187	hypothetical protein
CST198	hypothetical protein
