# Supplementary material for: Clostridium botulinum group III: a group with dual identity shaped by plasmids, phages and mobile elements
Source: BMC Genomics. 2011 Apr 12;12:185. doi: 10.1186/1471-2164-12-185 (PMC3098183; doi:10.1186/1471-2164-12-185)
Supplement: Additional file 4 — Table S3. Positions, inverted repeats and direct repeats for the high-copy mobile elements present in the BKT015925 chromosome. [file 1471-2164-12-185-S4.XLS]

## Sheet: Blad1
Mobile element	Start	End	Size	5' Inverted repeat	3' Inverted repeat	Direct repeat	Comment
ISCbo1_01	110019	111324	1305	gttctgttaa	ttaacagaac	gatttatgg
ISCbo1_02	132244	133547	1303	gttctgttaa	ttaacagaac	ggaaaatag
ISCbo1_03	137915	139217	1302	gttctgttaa	ttaacagaac	gtgattgc
ISCbo1_04	185433	186737	1304	gttctgttaa	ttaacagaac	tatattac
ISCbo1_05	313449	314751	1302	gttctgttaa	ttaacagaac	taaataat
ISCbo1_06	392061	393363	1302	gttctgttaa	ttaacagaac	actaatta
ISCbo1_07	504256	505546	1290	gttctgttaa	ttaacagaac	caattaaa
ISCbo1_08	772217	773520	1303	gttctgttaa	ttaacagaac	atataatt
ISCbo1_09	852234	853536	1302	gttctgttaa	ttaacagaac	ataaaata
ISCbo1_10	1114586	1115890	1304	gttctgttaa	ttaacagaac	aatgtaaa
ISCbo1_11	1166920	1168224	1304	gttctgttaa	ttaacagaac	atttaaac
ISCbo1_12	1331057	1332361	1304	gttctgttaa	ttaacagaac	ttagttag
ISCbo1_13	1444173	1445475	1302	gttctgttaa	ttaacagaac	cttaaatt
ISCbo1_14	1506503	1507807	1304	gttctgttaa	ttaacagaac	ttaaactac
ISCbo1_15	1707051	1708355	1304	gttctgttaa	ttaacagaac	gaaattta
ISCbo1_16	1783857	1785161	1304	gttctgttaa	ttaacagaac	tatgtact
ISCbo1_17	1794814	1796116	1302	gttctgttaa	ttaacagaac	aaataaat
ISCbo1_18	1859408	1860710	1302	gttctgttaa	ttaacagaac	aattttat
ISCbo1_19	1897781	1899085	1304	gttctgttaa	ttaacagaac	ttatcatt
ISCbo1_20	2095986	2097288	1302	gttctgttaa	ttaacagaac	tttgaatt
ISCbo1_21	2357893	2359197	1304	gttctgttaa	ttaacagaac	aatattct
ISCbo1_22	2385476	2386780	1304	gttctgttaa	ttaacagaac	taattacc
ISCbo1_23	2440281	2441583	1302	gttctgttaa	ttaacagaac	ataaaatt
ISCbo1_24	2669008	2670315	1307	gttctgttaa	ttaacagaac	ttaatttt
ISCbo2_01	969569	971766	2197	tataa	ttata
ISCbo2_02	1028692	1030892	2200	tataa	ttata
ISCbo2_03	1134579	1136779	2200	tataa	ttata
ISCbo2_04	1365626	1367823	2197	tataa	ttata
ISCbo2_05	1488339	1490536	2197	tataa	ttata
ISCbo2_06	1863480	1865677	2197	tataa	ttata
ISCbo2_07	2207692	2209889	2197	tataa	ttata
ISCbo3_01	969122	973245	4123	ttat			ISCbo2 within
ISCbo3_02	1134097	1138261	4164	ttat	ataa		ISCbo2 within
ISCbo3_03	1494322	1496247	1925	ttat	ataa
ISCbo3_04	1681623	1683548	1925	ttat	ataa
ISCbo3_05	2206013	2210113	4100		ataa		ISCbo2 within
ISCbo3_06	2567727	2569623	1896		ataa
ISCbo4_01	1394079	1395595	1516	gatttgtgta	tacacaaatc	aaaagggt
ISCbo4_02	1446575	1448091	1516	gatttgtgta	tacacaaatc	tataattc
ISCbo4_03	1930200	1931716	1516	gatttgtgta	tacacaaatc	aatactaa
ISCbo4_04	2061010	2062526	1516	gatttgtgta	tacacaaatc	acttaaaa
ISCbo4_05	2419672	2421189	1517	gatttgtgta	tacacaaatc	ttaaaaat
ISCbo5_01	90752	92364	1612	cag	ctg	agctcacacaaaattgtgtgagct
ISCbo5_02	120209	121821	1612	cag	ctg	accatttaggtaatactaaatggt
ISCbo5_03	302726	304338	1612	cag	ctg	agaataaaaagtgttgataattaattatcaacactttttattct
ISCbo5_04	761157	762769	1612	cag	ctg	aaggatgctacttcgtagcatcctt
ISCbo5_05	1019876	1021488	1612	cag	ctg	aagccattatacatatgtataatggctt
ISCbo5_06	1035735	1037347	1612	cag	ctg	acattctaatgaaaattagaat
ISCbo5_07	1078960	1080564	1604	cag	ctg	aagaaactagagaatatataata*	not a hairpin
ISCbo5_08	1083309	1084890	1581		ctg	ctgttgacaaatttaatattgtcaacag
ISCbo5_09	1359147	1360759	1612	cag	ctg	agatgtgtttaaacacatct
ISCbo5_10	1659165	1660776	1611	cag	ctg	aagctattgattatttcaatagctt
ISCbo5_11	1786174	1787785	1611	cag	ctg	agtacataaagtact
ISCbo5_12	1989219	1990831	1612	cag	ctg	aactaggaagatactttcctagtt
ISCbo5_13	2174833	2176444	1611	cag	ctg	agccccttattttcataaggggct
ISCbo5_14	2182779	2184293	1514	cag	ctg	agataccagaaatttttctggtatct
ISCbo5_15	2220624	2222236	1612	cag	ctg	aaaaatgctactgataatttatcagtagcattttt
ISCbo5_16	2427264	2428800	1536	cag	ctg	aagcacatagtaatatactatgtgctt
ISCbo5_17	2592464	2594076	1612	cag	ctg	aaatatccaccatttggtggatattt
